# Supplementary material for: Hydrocephalus-associated trigeminal neuralgia
Source: Front Neurol. 2026 Jan 26;17:1687097. doi: 10.3389/fneur.2026.1687097 (PMC12883382; doi:10.3389/fneur.2026.1687097)
Supplement: Supplementary file 1 [file Data_Sheet_1.zip]

Archive with 3 entries (2 files):
- Supplementary Materials/
- Supplementary Materials/Data.xlsx
- Supplementary Materials/Figure Case1 and Case2.doc
