# Supplementary material for: Hydrocephalus-associated trigeminal neuralgia
Source: Front Neurol. 2026 Jan 26;17:1687097. doi: 10.3389/fneur.2026.1687097 (PMC12883382; doi:10.3389/fneur.2026.1687097)
Supplement: Supplementary file 1 [file Data_Sheet_1.zip › Supplementary Materials/Data.xlsx]

## Sheet: non English or Chinese 13
2095654	[Effect of neurosurgical interventions on serum levels of the essential trace elements zinc and copper--a perioperative study]	Honegger J, Buchfelder M, Rupprecht H, Schwarz W.	Z Exp Chir Transplant Kunstliche Organe. 1990;23(4):236-40.	Honegger J	Z Exp Chir Transplant Kunstliche Organe	1990	1990-01-01
4388985	[42d Augsburg Postgraduate Congress for Practical Medicine from September 27 to 29, 1968. Theme: the head as the ailing organ]	Müller R.	Med Klin. 1969 Feb 28;64(9):401-10.	Müller R	Med Klin	1969	1969-02-28
2064795	[Trigeminal neuralgia as the first manifestation in Arnold-Chiari deformity]	Tortosa A, Arbizu T, Ferrán E, Peres Serra J.	Neurologia. 1991 Apr;6(4):148-50.	Tortosa A	Neurologia	1991	1991-04-01
3493606	[Diagnosis and treatment of rhinosinusogenic cerebral arachnoiditis]	Blagoveshchenskaia NS, Mukhamedzhanov NZ.	Zh Nevropatol Psikhiatr Im S S Korsakova. 1986;86(12):1782-5.	Blagoveshchenskaia NS	Zh Nevropatol Psikhiatr Im S S Korsakova	1986	1986-01-01
10652768	[Trigeminal neuralgia associated with Arnold Chiari malformation]	Ayuso-Peralta L, Jiménez-Jiménez FJ, Tejeiro J, Zurdo M, Cabrera-Valdivia F, García-Albea E.	Rev Neurol. 1999 Dec 16-31;29(12):1345.	Ayuso-Peralta L	Rev Neurol	1999	2000-02-01
11412716	[Trigeminal neuralgia as the first symptom of Chiari malformation]	Gelabert González M.	Neurologia. 2001 Apr;16(4):189-90.	Gelabert González M	Neurologia	2001	2001-06-20
7125948	[Basilar impression as a cause of trigeminal neuralgia: report of a case]	da Silva JA, da Silva EB.	Arq Neuropsiquiatr. 1982 Jun;40(2):165-9. doi: 10.1590/s0004-282x1982000200006.	da Silva JA	Arq Neuropsiquiatr	1982	1982-06-01			10.1590/s0004-282x1982000200006
2804787	[Intracranial meningiomas--5 year analysis]	Chang CG, Cho DY, Lee JC, Yang DY.	Zhonghua Yi Xue Za Zhi (Taipei). 1989 May;43(5):321-30.	Chang CG	Zhonghua Yi Xue Za Zhi (Taipei)	1989	1989-05-01
18516976	[On the occasion of my retirement as head of the Neurochirurgische Universitätsklinik Zürich--changing aspects of treatment modality in modern neurosurgery and of neuroscience research. Presentation of our experience and historical backgrounds]	Yonekawa Y.	Brain Nerve. 2008 May;60(5):538-46.	Yonekawa Y	Brain Nerve	2008	2008-06-04
3055165	[Dolichoectatic intracranial arteries. Association with aneurysms of the abdominal aorta]	Gautier JC, Hauw JJ, Awada A, Loron P, Gray F, Juillard JB.	Rev Neurol (Paris). 1988;144(6-7):437-46.	Gautier JC	Rev Neurol (Paris)	1988	1988-01-01
23520009	[Trigeminal neuralgia associated to Chiari type I malformation: resolution following suboccipital decompression]	Gómez-Camello Á, Pelegrina-Molina J.	Rev Neurol. 2013 Apr 1;56(7):398-9.	Gómez-Camello Á	Rev Neurol	2013	2013-03-23
10229962	[Trigeminal neuralgia in children as the only manifestation of Chiari I malformation]	Iváñez V, Moreno M.	Rev Neurol. 1999 Mar 1-15;28(5):485-7.	Iváñez V	Rev Neurol	1999	1999-05-07
4000365	[Trigeminal involvement and peripheral facial paralysis caused by Arnold-Chiari malformation with hydrocephalus]	Uldry PA, Fankhauser H, de Tribolet N.	Neurochirurgie. 1985;31(1):73-5.	Uldry PA	Neurochirurgie	1985	1985-01-01

## Sheet: Review 11
7626824	Basilar artery dolichoectasia. Review of the literature and six patients studied with magnetic resonance angiography	Levine RL, Turski PA, Grist TM.	J Neuroimaging. 1995 Jul;5(3):164-70. doi: 10.1111/jon199553164.	Levine RL	J Neuroimaging	1995	1995-07-01			10.1111/jon199553164
21084262	Chiari I malformation manifesting as bilateral trigeminal neuralgia: case report and review of the literature	Than KD, Sharifpour M, Wang AC, Thompson BG, Pandey AS.	J Neurol Neurosurg Psychiatry. 2011 Sep;82(9):1058-9. doi: 10.1136/jnnp.2009.196121. Epub 2010 Nov 8.	Than KD	J Neurol Neurosurg Psychiatry	2011	2010-11-19			10.1136/jnnp.2009.196121
39359841	Chiari malformation and its influence on trigeminal neuralgia: a systematic review	Badary A, Almealawy YF, Florez-Perdomo WA, Sanker V, Andrew Awuah W, Abdul-Rahman T, Salam Alabide A, Alrubaye SN, Saleh A, Ergen A, Chaurasia B, Azab MA, Atallah O.	Ann Med Surg (Lond). 2024 Sep 4;86(10):5999-6011. doi: 10.1097/MS9.0000000000002527. eCollection 2024 Oct.	Badary A	Ann Med Surg (Lond)	2024	2024-10-03	PMC11444572		10.1097/MS9.0000000000002527
30267951	Foreign Body Granuloma After Cranial Surgery: A Systematic Review of Reported Cases	Akhaddar A, Turgut AT, Turgut M.	World Neurosurg. 2018 Dec;120:457-475. doi: 10.1016/j.wneu.2018.09.143. Epub 2018 Sep 27.	Akhaddar A	World Neurosurg	2018	2018-09-30			10.1016/j.wneu.2018.09.143
29414150	Hypo-fractionated stereotactic radiotherapy of five fractions with linear accelerator for vestibular schwannomas: A systematic review and meta-analysis	Nguyen T, Duong C, Sheppard JP, Lee SJ, Kishan AU, Lee P, Tenn S, Chin R, Kaprealian TB, Yang I.	Clin Neurol Neurosurg. 2018 Mar;166:116-123. doi: 10.1016/j.clineuro.2018.01.005. Epub 2018 Jan 12.	Nguyen T	Clin Neurol Neurosurg	2018	2018-02-08			10.1016/j.clineuro.2018.01.005
31734428	Ruptured Distal Superior Cerebellar Artery Aneurysm After Gamma Knife Radiosurgery for Trigeminal Neuralgia: A Case Report and Review of the Literature	Dominguez L, Saway B, Benko MJ, Guilliams E, Marvin EA, Entwistle JJ.	World Neurosurg. 2020 Mar;135:2-6. doi: 10.1016/j.wneu.2019.10.136. Epub 2019 Nov 14.	Dominguez L	World Neurosurg	2020	2019-11-18			10.1016/j.wneu.2019.10.136
29961377	Safety profile of superior petrosal vein (the vein of Dandy) sacrifice in neurosurgical procedures: a systematic review	Narayan V, Savardekar AR, Patra DP, Mohammed N, Thakur JD, Riaz M, Nanda A.	Neurosurg Focus. 2018 Jul;45(1):E3. doi: 10.3171/2018.4.FOCUS18133.	Narayan V	Neurosurg Focus	2018	2018-07-03			10.3171/2018.4.FOCUS18133
26236551	Trigeminal neuralgia associated with Chiari 1 malformation: symptom resolution following craniocervical decompression and duroplasty: Case report and review of the literature	Loch-Wilkinson T, Tsimiklis C, Santoreneos S.	Surg Neurol Int. 2015 Jul 23;6(Suppl 11):S327-9. doi: 10.4103/2152-7806.161407. eCollection 2015.	Loch-Wilkinson T	Surg Neurol Int	2015	2015-08-04	PMC4521310		10.4103/2152-7806.161407
3057125	Trigeminal schwannoma. Surgical series of 14 cases with review of the literature	McCormick PC, Bello JA, Post KD.	J Neurosurg. 1988 Dec;69(6):850-60. doi: 10.3171/jns.1988.69.6.0850.	McCormick PC	J Neurosurg	1988	1988-12-01			10.3171/jns.1988.69.6.0850
28429608	Two times of trigeminal neuralgia resolution following hydrocephalus treatment in a patient with a high-voltage electric shock to his head: a case report and a review of the literature	Ghodsi SM, Safdarian M.	Br J Neurosurg. 2017 Oct;31(5):596-600. doi: 10.1080/02688697.2017.1319463. Epub 2017 Apr 21.	Ghodsi SM	Br J Neurosurg	2017	2017-04-22			10.1080/02688697.2017.1319463
38637466	Volumetric segmentation in the context of posterior fossa-related pathologies: a systematic review	Kobets AJ, Alavi SAN, Ahmad SJ, Castillo A, Young D, Minuti A, Altschul DJ, Zhu M, Abbott R.	Neurosurg Rev. 2024 Apr 19;47(1):170. doi: 10.1007/s10143-024-02366-4.	Kobets AJ	Neurosurg Rev	2024	2024-04-18	PMC11026186		10.1007/s10143-024-02366-4

## Sheet: DWS no hydrocephalus 3
22476659	A case series of 12 patients with incidental asymptomatic Dandy-Walker syndrome and management	Jha VC, Kumar R, Srivastav AK, Mehrotra A, Sahu RN.	Childs Nerv Syst. 2012 Jun;28(6):861-7. doi: 10.1007/s00381-012-1734-8. Epub 2012 Apr 4.	Jha VC	Childs Nerv Syst	2012	2012-04-06			10.1007/s00381-012-1734-8
35263948	Trigeminal Neuralgia in a Case of Dandy Walker Malformation: An Unusual Association	Gabale E, Banerjee AD, Singh VP.	Neurol India. 2022 Jan-Feb;70(1):451-452. doi: 10.4103/0028-3886.338662.	Gabale E	Neurol India	2022	2022-03-10			10.4103/0028-3886.338662
16169230	Trigeminal neuralgia in a patient with Dandy-Walker malformation	Ugur HC, Torun F, Yilmaz E, Kanpolat Y.	J Clin Neurosci. 2005 Sep;12(7):815-7. doi: 10.1016/j.jocn.2004.09.032.	Ugur HC	J Clin Neurosci	2005	2005-09-20			10.1016/j.jocn.2004.09.032

## Sheet: CIM no hydrocephalus 7
10232547	Arnold Chiari Type I malformation presenting as a trigeminal neuralgia: case report	Rosetti P, Ben Taib NO, Brotchi J, De Witte O.	Neurosurgery. 1999 May;44(5):1122-3; discussion 1123-4. doi: 10.1097/00006123-199905000-00105.	Rosetti P	Neurosurgery	1999	1999-05-08			10.1097/00006123-199905000-00105
12640584	Trigeminal neuralgia presenting as Chiari I malformation	Chakraborty A, Bavetta S, Leach J, Kitchen N.	Minim Invasive Neurosurg. 2003 Feb;46(1):47-9. doi: 10.1055/s-2003-37959.	Chakraborty A	Minim Invasive Neurosurg	2003	2003-03-18			10.1055/s-2003-37959
17944959	Paroxysmal hemicrania-tic and Chiari I malformation: an unusual association	Monzillo P, Nemoto P, Costa A, Rocha AJ.	Cephalalgia. 2007 Dec;27(12):1408-12. doi: 10.1111/j.1468-2982.2007.01362.x. Epub 2007 Oct 18.	Monzillo P	Cephalalgia	2007	2007-10-20			10.1111/j.1468-2982.2007.01362.x
18194301	Trigeminal neuralgia as the sole manifestation of an Arnold-Chiari type I malformation: case report	Caranci G, Mercurio A, Altieri M, Di Piero V.	Headache. 2008 Apr;48(4):625-7. doi: 10.1111/j.1526-4610.2007.01029.x. Epub 2008 Jan 11.	Caranci G	Headache	2008	2008-01-16			10.1111/j.1526-4610.2007.01029.x
18812944	Chiari I malformation as a cause of trigeminal neuralgia: case report	Papanastassiou AM, Schwartz RB, Friedlander RM.	Neurosurgery. 2008 Sep;63(3):E614-5; discussion E615. doi: 10.1227/01.NEU.0000324726.93370.5C.	Papanastassiou AM	Neurosurgery	2008	2008-09-25			10.1227/01.NEU.0000324726.93370.5C
22743364	Trigeminal neuralgia: a symptom of Chiari I malformation	González-Bonet LG, Piquer J.	Neurosurgery. 2012 Oct;71(4):E911-2. doi: 10.1227/NEU.0b013e318266214b.	González-Bonet LG	Neurosurgery	2012	2012-06-30			10.1227/NEU.0b013e318266214b
30459999	Spontaneous regression of a chiari malformation type 1 in a 58-year-old female	Gaunt T, Aboelmagd S, Spohr H, Saada J.	BJR Case Rep. 2016 Jul 28;2(3):20160016. doi: 10.1259/bjrcr.20160016. eCollection 2016.	Gaunt T	BJR Case Rep	2016	2018-11-22	PMC6243362		10.1259/bjrcr.20160016

## Sheet:  irrelevant exposure 49
PMID	Title	Authors	Citation	First Author	Journal/Book	Publication Year	Create Date	PMCID	NIHMS ID	DOI
12534247	A case of trigeminal-vagal neuralgia relieved by peripheral self-stimulation	Bonicalzi V, Canavero S.	Acta Neurol Belg. 2002 Dec;102(4):188-90.	Bonicalzi V	Acta Neurol Belg	2002	2003-01-22
14069139	ADVANCES IN NEUROSURGERY	ALEXANDER GL.	Practitioner. 1963 Oct;191:511-6.	ALEXANDER GL	Practitioner	1963	1963-10-01
17171121	Anterior transpetrosal approach to the prepontine epidermoids	Shimamoto Y, Kawase T, Sasaki H, Shiobara R, Yamada F.	Skull Base Surg. 1999;9(2):75-80. doi: 10.1055/s-2008-1058152.	Shimamoto Y	Skull Base Surg	1999	2006-12-16	PMC1656812		10.1055/s-2008-1058152
7512230	Asymptomatic syringomyelia associated with cerebellopontine angle meningioma--case report	Fukui K, Kito A, Iguchi I.	Neurol Med Chir (Tokyo). 1993 Dec;33(12):833-5. doi: 10.2176/nmc.33.833.	Fukui K	Neurol Med Chir (Tokyo)	1993	1993-12-01			10.2176/nmc.33.833
22843136	Augmented autologous pericranium duraplasty in 100 posterior fossa surgeries--a retrospective case series	Lam FC, Kasper E.	Neurosurgery. 2012 Dec;71(2 Suppl Operative):ons302-7. doi: 10.1227/NEU.0b013e31826a8ab0.	Lam FC	Neurosurgery	2012	2012-07-31			10.1227/NEU.0b013e31826a8ab0
16883153	Chronic recurrent subarachnoid hemorrhage from a trigeminal nerve malignant peripheral nerve sheath tumor: case report	Stark AM, Buhl R, Hugo HH, Straube T, Mehdorn HM.	Neurosurgery. 2006 Aug;59(2):E425; discussion E425. doi: 10.1227/01.NEU.0000223498.83238.B2.	Stark AM	Neurosurgery	2006	2006-08-03			10.1227/01.NEU.0000223498.83238.B2
29454958	Clinical Features and Surgical Management of Cerebellopontine Angle Cholesteatoma That Presented as Trigeminal Neuralgia	Kai M, Yongjie L.	World Neurosurg. 2018 Jul;115:e7-e12. doi: 10.1016/j.wneu.2018.02.047. Epub 2018 Feb 15.	Kai M	World Neurosurg	2018	2018-02-19			10.1016/j.wneu.2018.02.047
6738853	Clinical-angiographic correlations in 132 patients with megadolichovertebrobasilar anomaly	Resta M, Gentile MA, Di Cuonzo F, Vinjau E, Brindicci D, Carella A.	Neuroradiology. 1984;26(3):213-6. doi: 10.1007/BF00342416.	Resta M	Neuroradiology	1984	1984-01-01			10.1007/BF00342416
19123881	Complications of Gamma Knife surgery: an early report from 2 Canadian centers	Vachhrajani S, Fawaz C, Mathieu D, Ménard C, Cusimano MD, Gentili F, Hodaie M, Kenny B, Kulkarni AV, Laperriere N, Schwartz M, Tsao M, Bernstein M.	J Neurosurg. 2008 Dec;109 Suppl:2-7. doi: 10.3171/JNS/2008/109/12/S2.	Vachhrajani S	J Neurosurg	2008	2009-01-07			10.3171/JNS/2008/109/12/S2
19604553	Complications of posterior cranial fossa surgery--an institutional experience of 500 patients	Dubey A, Sung WS, Shaya M, Patwardhan R, Willis B, Smith D, Nanda A.	Surg Neurol. 2009 Oct;72(4):369-75. doi: 10.1016/j.surneu.2009.04.001. Epub 2009 Jul 14.	Dubey A	Surg Neurol	2009	2009-07-17			10.1016/j.surneu.2009.04.001
4455764	Concentrations of 5-hydroxyindoleacetic acid in the cerebrospinal fluid of patients with intracranial hypertension	Massarotti M, Zorzi E, Toffano G.	J Neurosurg Sci. 1974 Jan-Mar;18(1):47-54.	Massarotti M	J Neurosurg Sci	1974	1974-01-01
12379008	Cranial nerve preservation after radiosurgery of vestibular schwannomas	Unger F, Walch C, Schröttner O, Eustacchio S, Sutter B, Pendl G.	Acta Neurochir Suppl. 2002;84:77-83. doi: 10.1007/978-3-7091-6117-3_9.	Unger F	Acta Neurochir Suppl	2002	2002-10-16			10.1007/978-3-7091-6117-3_9
16391643	Diagnostic yield for neuroimaging in patients with unilateral eye or facial pain	Harooni H, Golnik KC, Geddie B, Eggenberger ER, Lee AG.	Can J Ophthalmol. 2005 Dec;40(6):759-63. doi: 10.1016/S0008-4182(05)80096-1.	Harooni H	Can J Ophthalmol	2005	2006-01-05			10.1016/S0008-4182(05)80096-1
15354008	Extended middle fossa approach to the petroclival junction and anterior cerebellopontine angle	Danner C, Cueva RA.	Otol Neurotol. 2004 Sep;25(5):762-8. doi: 10.1097/00129492-200409000-00019.	Danner C	Otol Neurotol	2004	2004-09-09			10.1097/00129492-200409000-00019
39229481	Functional outcomes after retrosigmoid approach to the cerebellopontine angle: Observations from a single-center experience of over 13 years	Aftahy AK, Goldberg M, Butenschoen VM, Wagner A, Meyer B, Negwer C.	Brain Spine. 2024 Aug 8;4:102909. doi: 10.1016/j.bas.2024.102909. eCollection 2024.	Aftahy AK	Brain Spine	2024	2024-09-04	PMC11369374		10.1016/j.bas.2024.102909
38125050	Heightened presence of inflammatory mediators in the cerebrospinal fluid of patients with trigeminal neuralgia	Ostertag C, Friedman TN, Keough MB, Kerr BJ, Sankar T.	Pain Rep. 2023 Dec 19;8(6):e1117. doi: 10.1097/PR9.0000000000001117. eCollection 2023 Dec.	Ostertag C	Pain Rep	2023	2023-12-21	PMC10732488		10.1097/PR9.0000000000001117
27522357	Hydrocephalus: an underrated long-term complication of microvascular decompression for trigeminal neuralgia. A single institute experience	Muratorio F, Tringali G, Levi V, Ligarotti GK, Nazzi V, Franzini AA.	Acta Neurochir (Wien). 2016 Nov;158(11):2203-2206. doi: 10.1007/s00701-016-2911-4. Epub 2016 Aug 13.	Muratorio F	Acta Neurochir (Wien)	2016	2016-08-15			10.1007/s00701-016-2911-4
4611131	Intracranial lipomatous hamartomas (intracranial "lipomas"). A study of 13 cases including combinations with medulloblastoma, colloid and epidermoid cysts, angiomatosis and other malformations	Budka H.	Acta Neuropathol. 1974;28(3):205-22. doi: 10.1007/BF00719025.	Budka H	Acta Neuropathol	1974	1974-01-01			10.1007/BF00719025
33775349	Life-threatening complications after microvascular decompression procedure: Lessons from a consecutive series of 596 patients	Yue Y, Zhao ZR, Liu DC, Liu HJ, Lu DL, Zhang H, Jin P.	J Clin Neurosci. 2021 Apr;86:64-70. doi: 10.1016/j.jocn.2021.01.014. Epub 2021 Jan 29.	Yue Y	J Clin Neurosci	2021	2021-03-29			10.1016/j.jocn.2021.01.014
12224030	Long term results of radiosurgery for vestibular schwannomas	Unger F, Walch C, Papaefthymiou G, Eustacchio S, Feichtinger K, Quehenberger F, Pendl G.	Zentralbl Neurochir. 2002;63(2):52-8. doi: 10.1055/s-2002-33975.	Unger F	Zentralbl Neurochir	2002	2002-09-12			10.1055/s-2002-33975
36471101	Long-term results of upfront, single-session Gamma Knife radiosurgery for large cystic vestibular schwannomas	Peker S, Samanci Y, Ozdemir IE, Kunst HPM, Eekers DBP, Temel Y.	Neurosurg Rev. 2022 Dec 6;46(1):2. doi: 10.1007/s10143-022-01911-3.	Peker S	Neurosurg Rev	2022	2022-12-05			10.1007/s10143-022-01911-3
8980732	Magnetic resonance imaging of vertebrobasilar ectasia in trigeminal neuralgia	Kirsch E, Hausmann O, Kaim A, Gratzl O, Steinbrich W, Radü EW.	Acta Neurochir (Wien). 1996;138(11):1295-8; discussion 1299. doi: 10.1007/BF01411058.	Kirsch E	Acta Neurochir (Wien)	1996	1996-01-01			10.1007/BF01411058
20448435	Malignant transformation of an intracranial large epidermoid cyst with leptomeningeal carcinomatosis: case report	Kano T, Ikota H, Kobayashi S, Iwasa S, Kurosaki S, Wada H.	Neurol Med Chir (Tokyo). 2010;50(4):349-53. doi: 10.2176/nmc.50.349.	Kano T	Neurol Med Chir (Tokyo)	2010	2010-05-08			10.2176/nmc.50.349
9684507	Microsurgical management of intracranial epidermoid cysts	Shen CC, Wang YC, Wei SH, Chang CS, Chan YC, Leu CH.	Zhonghua Yi Xue Za Zhi (Taipei). 1998 Jun;61(6):313-23.	Shen CC	Zhonghua Yi Xue Za Zhi (Taipei)	1998	1998-07-31
32193728	Microvascular decompression: is routine postoperative CT imaging necessary?	Hatipoglu Majernik G, Al-Afif S, Heissler HE, Cassini Ascencao L, Krauss JK.	Acta Neurochir (Wien). 2020 May;162(5):1095-1099. doi: 10.1007/s00701-020-04288-8. Epub 2020 Mar 19.	Hatipoglu Majernik G	Acta Neurochir (Wien)	2020	2020-03-21			10.1007/s00701-020-04288-8
17674302	Neuroendoscopically assisted cyst-cisternal shunting for a quadrigeminal arachnoid cyst causing typical trigeminal neuralgia	Ohnishi YI, Fujimoto Y, Taniguchi M, Tsuzuki T, Taki T.	Minim Invasive Neurosurg. 2007 Apr;50(2):124-7. doi: 10.1055/s-2007-982507.	Ohnishi YI	Minim Invasive Neurosurg	2007	2007-08-04			10.1055/s-2007-982507
4224973	Neurological disease in an English city	Brewis M, Poskanzer DC, Rolland C, Miller H.	Acta Neurol Scand. 1966;42:Suppl 24:1-89.	Brewis M	Acta Neurol Scand	1966	1966-01-01
16687060	Neurosurgical treatment of multiple sclerosis	Patwardhan RV, Minagar A, Kelley RE, Nanda A.	Neurol Res. 2006 Apr;28(3):320-5. doi: 10.1179/016164106X98224.	Patwardhan RV	Neurol Res	2006	2006-05-12			10.1179/016164106X98224
19951057	Non-audiofacial morbidity after Gamma Knife surgery for vestibular schwannoma	Sughrue ME, Yang I, Han SJ, Aranda D, Kane AJ, Amoils M, Smith ZA, Parsa AT.	Neurosurg Focus. 2009 Dec;27(6):E4. doi: 10.3171/2009.9.FOCUS09198.	Sughrue ME	Neurosurg Focus	2009	2009-12-03			10.3171/2009.9.FOCUS09198
29793777	Posterior fossa crowdedness in idiopathic trigeminal neuralgia: Is it the real perpetrator?	Sharma R, Katiyar V, Sharma P, Vora Z, Gurjar H.	J Clin Neurosci. 2018 Aug;54:165-166. doi: 10.1016/j.jocn.2018.04.068. Epub 2018 May 21.	Sharma R	J Clin Neurosci	2018	2018-05-26			10.1016/j.jocn.2018.04.068
33415658	Predictors of long-term tumor control after stereotactic radiosurgery for Koos grade 4 vestibular schwannomas	Hasegawa T, Kato T, Naito T, Tanei T, Ishii K, Tsukamoto E, Okada K, Ito R, Kouketsu Y.	J Neurooncol. 2021 Jan;151(2):145-156. doi: 10.1007/s11060-020-03622-5. Epub 2021 Jan 7.	Hasegawa T	J Neurooncol	2021	2021-01-08			10.1007/s11060-020-03622-5
38691472	Role of Pericardial Patch in Neurosurgery: Institutional Experience	Velho V, Hinduja M, Kharosekar H, Naik H.	Neurol India. 2024 Mar 1;72(2):292-296. doi: 10.4103/ni.ni_327_22. Epub 2024 Apr 30.	Velho V	Neurol India	2024	2024-05-01			10.4103/ni.ni_327_22
3352885	Serious complications of microvascular decompression operations for trigeminal neuralgia and hemifacial spasm	Hanakita J, Kondo A.	Neurosurgery. 1988 Feb;22(2):348-52. doi: 10.1227/00006123-198802000-00012.	Hanakita J	Neurosurgery	1988	1988-02-01			10.1227/00006123-198802000-00012
27187113	Severe Radiation Necrosis Successfully Treated With Bevacizumab in an Infant with Low-Grade Glioma and Tumor-Associated Intractable Trigeminal Neuralgia	Pillay Smiley N, Alden T, Hartsell W, Fangusaro J.	Pediatr Blood Cancer. 2016 Sep;63(9):1671-3. doi: 10.1002/pbc.26055. Epub 2016 May 17.	Pillay Smiley N	Pediatr Blood Cancer	2016	2016-05-18			10.1002/pbc.26055
3344077	Subarachnoid hemorrhage and "normal pressure hydrocephalus": fatal complication of percutaneous microcompression of the gasserian ganglion. Case report	Spaziante R, Cappabianca P, Peca C, de Divitiis E.	Neurosurgery. 1988 Jan;22(1 Pt 1):148-51.	Spaziante R	Neurosurgery	1988	1988-01-01
35693469	Successful treatment of vancomycin-resistant enterococcal infection of an external ventricular drain with 2 weeks of intravenous linezolid	Cearns MD, McLintock BT, Suttner N, Khalsa K.	Access Microbiol. 2022 Mar 29;4(3):000335. doi: 10.1099/acmi.0.000335. eCollection 2022.	Cearns MD	Access Microbiol	2022	2022-06-13	PMC9175973		10.1099/acmi.0.000335
19760043	SUNCT syndrome or first division trigeminal neuralgia associated with cerebellar hypoplasia	Panconesi A, Bartolozzi ML, Guidi L.	J Headache Pain. 2009 Dec;10(6):461-4. doi: 10.1007/s10194-009-0152-0. Epub 2009 Sep 16.	Panconesi A	J Headache Pain	2009	2009-09-18	PMC3476208		10.1007/s10194-009-0152-0
22120302	Surgical removal of giant acoustic neuromas	Silva J, Cerejo A, Duarte F, Silveira F, Vaz R.	World Neurosurg. 2012 May-Jun;77(5-6):731-5. doi: 10.1016/j.wneu.2011.08.019. Epub 2011 Nov 7.	Silva J	World Neurosurg	2012	2011-11-29			10.1016/j.wneu.2011.08.019
21247769	Surgical treatment of parapontine epidermoid cysts presenting with trigeminal neuralgia	Guo Z, Ouyang H, Cheng Z.	J Clin Neurosci. 2011 Mar;18(3):344-6. doi: 10.1016/j.jocn.2010.07.110. Epub 2011 Jan 17.	Guo Z	J Clin Neurosci	2011	2011-01-21			10.1016/j.jocn.2010.07.110
2020211	The radiology of headache	Prager JM, Mikulis DJ.	Med Clin North Am. 1991 May;75(3):525-44. doi: 10.1016/s0025-7125(16)30431-x.	Prager JM	Med Clin North Am	1991	1991-05-01			10.1016/s0025-7125(16)30431-x
5315415	The subtemporal transtentorial approach to the cerebellopontine angle	Rosomoff HL.	Laryngoscope. 1971 Sep;81(9):1448-54. doi: 10.1288/00005537-197109000-00008.	Rosomoff HL	Laryngoscope	1971	1971-09-01			10.1288/00005537-197109000-00008
13377220	Trigeminal neuralgia and arteriovenous aneurysm of the cerebellopontine angle	EISENBREY AB, HEGARTY WM.	J Neurosurg. 1956 Nov;13(6):647-9. doi: 10.3171/jns.1956.13.6.0647.	EISENBREY AB	J Neurosurg	1956	1956-11-01			10.3171/jns.1956.13.6.0647
19169626	Trigeminal neuralgia as initial symptom of paramedian tentorial meningioma	Perrini P, Rasile F, Leggate J.	Neurol Sci. 2009 Feb;30(1):81-3. doi: 10.1007/s10072-009-0014-1. Epub 2009 Jan 24.	Perrini P	Neurol Sci	2009	2009-01-27			10.1007/s10072-009-0014-1
7089782	Trigeminal neuralgia secondary to hydrocephalus	Sandyk R.	S Afr Med J. 1982 Jul 10;62(2):45.	Sandyk R	S Afr Med J	1982	1982-07-10
17997704	Trigeminal neuralgia: for one nerve a multitude of treatments	Cheshire WP.	Expert Rev Neurother. 2007 Nov;7(11):1565-79. doi: 10.1586/14737175.7.11.1565.	Cheshire WP	Expert Rev Neurother	2007	2007-11-14			10.1586/14737175.7.11.1565
17707481	Unusual complications and presentations of intracranial abscess: experience of a single institution	Kocaeli H, Hakyemez B, Bekar A, Yilmazlar S, Abas F, Yilmaz E, Korfali E.	Surg Neurol. 2008 Apr;69(4):383-91; discussion 391. doi: 10.1016/j.surneu.2007.03.011. Epub 2007 Aug 17.	Kocaeli H	Surg Neurol	2008	2007-08-21			10.1016/j.surneu.2007.03.011
14171855	UNUSUAL VASCULAR MALFORMATIONS AND THE VALUE OF CEREBRAL ARTERIOGRAPHY IN PATIENTS WITH MASS LESIONS	SHEALY CN, LEMAY M.	J Neurosurg. 1964 Jun;21:461-8. doi: 10.3171/jns.1964.21.6.0461.	SHEALY CN	J Neurosurg	1964	1964-06-01			10.3171/jns.1964.21.6.0461
29504597	Video endoscopic neurosurgery (VENS) : a prospective study of 55 patients	Virani MJ, Palande DA, Katikar DB, Chopra IS, Trivedi NP.	Neurol India. 1998 Jan-Mar;46(1):54-65.	Virani MJ	Neurol India	1998	2018-03-06
3908968	W. W. Keen: America's pioneer neurological surgeon	Stone JL.	Neurosurgery. 1985 Dec;17(6):997-1010. doi: 10.1227/00006123-198512000-00024.	Stone JL	Neurosurgery	1985	1985-12-01			10.1227/00006123-198512000-00024

## Sheet: Include 12
24908219	Hemifacial spasm and trigeminal neuralgia in Chiari's I malformation with hydrocephalus: case report and literature review	Liu J, Yuan Y, Zang L, Fang Y, Liu H, Yu Y.	Clin Neurol Neurosurg. 2014 Jul;122:64-7. doi: 10.1016/j.clineuro.2014.04.014. Epub 2014 Apr 22.	Liu J	Clin Neurol Neurosurg	2014	2014-06-09			10.1016/j.clineuro.2014.04.014
20233028	Bilateral trigeminal neuralgia associated with Chiari's type I malformation	Vince GH, Bendszus M, Westermaier T, Solymosi L, Ernestus RI, Matthies C.	Br J Neurosurg. 2010 Aug;24(4):474-6. doi: 10.3109/02688691003587421.	Vince GH	Br J Neurosurg	2010	2010-03-18			10.3109/02688691003587421
28421829	Hydrocephalus and trigeminal neuralgia: exploring the association and management options	Na YCB, Pujara SV, Moussa AA, Gerrish AC, Basu S.	Br J Neurosurg. 2017 Jun;31(3):296-299. doi: 10.1080/02688697.2017.1317719. Epub 2017 Apr 19.	Na YCB	Br J Neurosurg	2017	2017-04-20			10.1080/02688697.2017.1317719
23851831	Trigeminal neuralgia due to Dandy-Walker syndrome	Zhang W, Chen M, Zhang W.	J Craniofac Surg. 2013 Jul;24(4):1457-9. doi: 10.1097/SCS.0b013e31828f2ef2.	Zhang W	J Craniofac Surg	2013	2013-07-16			10.1097/SCS.0b013e31828f2ef2
308837	Trigeminal neuralgia in aqueduct stenosis	Tucker WS, Fleming R, Taylor FA, Schultz H.	Can J Neurol Sci. 1978 Aug;5(3):331-3. doi: 10.1017/s0317167100024446.	Tucker WS	Can J Neurol Sci	1978	1978-08-01			10.1017/s0317167100024446
915507	Trigeminal sensory symptoms associated with hydrocephalus	Maurice-Williams RS, Pilling J.	J Neurol Neurosurg Psychiatry. 1977 Jul;40(7):641-4. doi: 10.1136/jnnp.40.7.641.	Maurice-Williams RS	J Neurol Neurosurg Psychiatry	1977	1977-07-01	PMC492790		10.1136/jnnp.40.7.641
16320194	Resolution of trigeminal neuralgia following third ventriculostomy for hydrocephalus associated with Chiari I malformation: case report	Teo C, Nakaji P, Serisier D, Coughlan M.	Minim Invasive Neurosurg. 2005 Oct;48(5):302-5. doi: 10.1055/s-2005-915597.	Teo C	Minim Invasive Neurosurg	2005	2005-12-02			10.1055/s-2005-915597
7086520	Reversible facial pain due to hydrocephalus with trigeminal somatosensory evoked response changes. Case report	Findler G, Feinsod M.	J Neurosurg. 1982 Aug;57(2):267-9. doi: 10.3171/jns.1982.57.2.0267.	Findler G	J Neurosurg	1982	1982-08-01			10.3171/jns.1982.57.2.0267
10598651	Idiopathic trigeminal neuralgia associated with a severe atypical facial pain exacerbated by hydrocephalus	Iseki M, Mitsuhata H, Tanabe Y, Miyazaki T.	Anesthesiology. 1999 Dec;91(6):1968. doi: 10.1097/00000542-199912000-00063.	Iseki M	Anesthesiology	1999	1999-12-22			10.1097/00000542-199912000-00063
15936398	Trigeminal neuralgia secondary to Chiari's malformation--treatment with ventriculoperitoneal shunt	Gnanalingham K, Joshi SM, Lopez B, Ellamushi H, Hamlyn P.	Surg Neurol. 2005 Jun;63(6):586-8; discussion 588-9. doi: 10.1016/j.surneu.2004.06.021.	Gnanalingham K	Surg Neurol	2005	2005-06-07			10.1016/j.surneu.2004.06.021
16530323	Action at a distance: a lumbar spine tumor presenting as trigeminal neuralgia	Schwartz NE, Rosenberg S, So YT.	Clin Neurol Neurosurg. 2006 Dec;108(8):806-8. doi: 10.1016/j.clineuro.2006.02.001. Epub 2006 Mar 10.	Schwartz NE	Clin Neurol Neurosurg	2006	2006-03-15			10.1016/j.clineuro.2006.02.001
34429808	Trigeminal neuralgia caused by Dandy-walker malformation: A case report and systematic review of the literature	Musa J, Rahman M, Guy A, Ahmetgjekaj I, Guy A, Kola I, Siddik AB, Shoushtarizadaeh A, Saliaj K, Hyseni G, Hyseni F.	Radiol Case Rep. 2021 Aug 13;16(10):3084-3089. doi: 10.1016/j.radcr.2021.07.049. eCollection 2021 Oct.	Musa J	Radiol Case Rep	2021	2021-08-25	PMC8371149		10.1016/j.radcr.2021.07.049
